# Supplementary material for: Specific eukaryotic plankton are good predictors of net community production in the Western Antarctic Peninsula
Source: Sci Rep. 2017 Nov 1;7:14845. doi: 10.1038/s41598-017-14109-1 (PMC5665988; doi:10.1038/s41598-017-14109-1)
Supplement: Supplementary file 2 — Supplementary Table S6 [file 41598_2017_14109_MOESM2_ESM.xlsx]

## Sheet: Sheet1
LTER grid	Latitude	Longitude	MLD (m)	k (m day-1)	O2 residence time (day)	60 days of wind speed time series (historical --> current)
600.200	-63.965	-66.8582	12	1.48502	8.08071	5.65362	6.10481	6.89801	5.78402	4.08899	2.70212	8.13282	9.72117	5.09516	7.03335	9.31694	8.74013	10.1608	6.86184	10.3309	4.06245	10.2903	8.74417	7.35541	8.32744	8.11422	4.59299	6.02508	4.69708	2.47368	1.96686	6.97941	8.44245	6.50092	1.50968	2.88124	7.79972	6.13551	3.13694	3.27433	3.07655	1.41411	3.93161	3.7504	2.49983	4.32089	5.98544	6.61009	3.21664
600.100	-64.5734	-65.3368	11	1.26107	8.72278	5.08959	5.99455	6.68095	5.35067	3.52661	2.05892	7.3293	10.2844	5.05846	5.53288	8.30754	7.4879	9.71264	6.20475	10.8133	4.66784	13.0801	5.79035	5.5123	7.08459	9.11383	6.03909	4.56948	2.91153	1.70109	2.22639	5.27717	6.36817	6.61599	2.32897	3.41044	7.43099	5.73686	3.06897	1.95071	2.88926	2.43199	4.78561	3.95559	3.64819	3.38569	6.43009	5.97914	3.25439
500.200	-64.6087	-68.295	14	1.3685	10.2302	6.49779	6.36138	5.17231	3.77243	1.57011	8.01805	7.56178	3.59763	6.9722	9.57542	8.98958	9.5366	7.21548	10.5774	3.61676	11.1364	9.65617	6.35087	9.06472	7.66341	3.65228	5.43819	5.68028	2.73951	2.01993	7.53799	8.75056	5.88407	1.06348	2.33234	4.61781	4.43835	2.49771	4.2159	2.39973	1.29347	3.96935	3.95053	2.75447	3.69701	6.28671	5.90356	2.17268	8.24112
600.40	-64.9417	-64.403	15	1.45589	10.303	3.62764	2.74388	4.78362	6.00694	6.74486	5.13309	3.40647	1.92112	6.7836	10.4101	5.13628	4.53383	7.73326	6.94593	9.35207	5.89176	11.0605	5.72873	13.6719	4.43238	4.25454	6.07574	9.5045	7.10334	3.53567	1.86271	1.2636	2.28074	4.50944	5.10477	6.2457	3.06368	3.83546	7.23435	6.13326	3.43513	1.41473	2.82004	3.04328	5.17472	3.95475	3.8975	2.75468	6.48948
500.100	-65.2333	-66.7756	14	1.08432	12.9113	6.5155	6.48551	4.46091	3.0665	1.01221	7.52242	8.37551	3.1787	6.02955	8.66124	7.88816	9.32999	6.76576	10.6027	3.75644	13.1607	7.04328	4.85984	7.8501	8.25495	4.51884	4.33817	4.10749	2.06003	1.32223	5.8323	7.1157	6.39152	1.49155	2.584	5.19848	3.98924	1.97596	3.12534	2.38389	2.06527	4.6482	4.04206	3.56246	3.15911	6.56746	5.28167	2.36859	9.11879
400.200	-65.2382	-69.7988	11	1.26344	8.70636	6.34075	4.85229	3.81685	1.81738	7.79527	5.46605	3.21468	6.63979	9.8073	9.25456	9.28381	7.53343	10.3363	3.48055	10.7356	10.2969	5.48293	9.83216	6.96025	2.7166	5.22366	6.77187	3.28409	2.54044	8.09048	8.98058	5.08874	1.53193	2.12219	1.94438	4.36	2.83407	5.00469	1.93603	0.769245	3.86477	4.06339	2.53114	3.19531	6.37764	5.27215	1.911	8.56476	5.6078
500.60	-65.4789	-66.1495	11	1.03721	10.6054	7.06049	4.24106	2.91156	1.70847	7.28026	8.62654	3.76448	5.6464	8.17246	7.45095	9.36394	6.62018	10.3511	4.194	12.8251	6.15794	4.30068	7.26166	8.22769	5.10985	4.09099	3.50099	1.73233	1.66516	5.27	6.43315	6.33316	2.3152	2.95706	6.15745	5.00203	2.43314	2.67591	2.53056	2.34928	4.72629	3.92784	3.6619	3.08665	6.52238	5.0175	2.97955	9.36765	6.04921
300.200	-65.849	-71.3787	14	1.23273	11.3569	5.25189	4.23783	2.76437	7.63282	4.00577	4.65611	5.87126	9.84308	9.09368	9.56751	7.61348	9.35373	3.29639	9.53475	10.1515	4.8824	10.0683	6.38303	2.8094	5.1827	6.7207	4.0613	3.69828	8.03138	8.4724	3.75172	2.18352	2.45531	3.70125	4.97155	3.17842	5.01961	1.56622	0.472345	3.52748	3.90157	2.29049	3.0093	6.14877	4.59607	3.43626	8.42175	4.959	5.56832
400.100	-65.8628	-68.2883	13	0.970987	13.3884	7.19612	4.00197	3.08365	1.98188	7.64157	6.6274	2.96271	6.32626	9.03977	8.38067	9.48839	7.3469	9.56313	3.10509	11.6129	7.87615	4.15039	8.44345	7.0613	3.0437	4.60092	5.36696	2.80561	1.50067	6.32384	7.69505	5.7707	1.77004	2.26186	4.63501	4.52881	2.11563	4.09524	2.11184	1.42974	4.20493	3.91121	3.18732	3.24701	6.2893	4.66842	2.86743	8.84281	5.61181
400.40	-66.2526	-67.3381	12	0.888891	13.5	8.0202	3.30774	2.5783	2.49542	7.44434	7.09395	3.13618	6.14762	8.37332	7.84288	9.56061	7.25212	9.15167	3.16769	11.5464	6.62894	3.31599	7.63401	6.99107	3.58455	4.29776	4.63991	2.31457	1.33605	5.45092	6.92394	6.05419	2.43442	2.49376	6.13026	5.31876	2.1453	3.6353	2.31046	1.83399	4.34232	3.76115	3.44604	3.28438	6.26027	4.29953	3.61093	9.16873	5.72693
300.100	-66.5067	-69.8564	14	0.999848	14.0021	4.27071	3.52952	3.05138	7.71303	5.17185	3.14507	6.0627	9.65914	8.71089	9.73813	7.73984	8.37553	2.67982	10.5398	8.06344	3.31949	8.80833	6.11299	1.41822	4.61453	6.12938	3.91317	1.81668	6.41636	7.85522	4.87718	1.97615	2.13406	4.39427	4.94976	2.34159	4.59624	1.6913	0.82175	3.85559	3.83706	2.93139	3.13212	5.89696	3.96556	3.42449	8.38334	4.85305	6.07604
200.180	-66.5805	-72.7388	11	1.14801	9.5818	8.50155	9.8233	7.51913	8.16456	3.10091	9.26321	9.52988	4.48832	10.0175	5.99416	3.53179	4.84863	6.14937	5.1263	3.50934	7.43512	7.77994	2.98061	2.48734	2.47468	4.62124	4.37583	2.90733	4.7373	1.22835	0.422633	3.43413	3.90909	2.54274	2.92417	5.83555	3.69391	4.12876	7.76682	4.07638	5.2437	2.31571	4.29726	5.73492	7.59825	5.2078	3.65919	2.40814	3.70548
300.40	-66.891	-68.9216	12	1.24994	9.60043	2.97751	3.48171	7.55113	5.65371	3.20106	5.96559	9.02249	8.21393	9.81907	7.66819	7.9657	2.61485	10.5832	6.82872	2.47196	8.01804	6.05329	1.8997	4.32885	5.44801	3.43412	1.57463	5.54838	7.14034	5.22229	2.53892	2.3065	5.88894	5.61979	2.27156	4.18107	1.87361	1.21117	3.99509	3.69362	3.20813	3.19639	5.8756	3.61319	4.13831	8.70837	4.97607	6.59074	3.86993
200.100	-67.1157	-71.5313	14	1.05923	13.2172	8.32691	10.0085	7.68125	7.3186	2.60858	10.0396	7.91547	3.17854	9.03868	5.68781	2.28936	4.40332	5.83601	5.11496	1.81901	6.15368	7.40428	3.85848	2.22639	2.20057	5.03698	4.28925	2.2038	4.4689	1.27686	0.619429	3.6811	3.86547	3.02381	2.97757	5.58335	3.08444	3.96782	7.65423	3.90111	5.62384	3.16208	4.47414	4.23935	6.36507	3.96002	3.14792	2.36272	3.24692
100.160	-67.2961	-74.1837	18	1.14666	15.6977	9.78751	7.03521	7.16837	2.88025	9.45469	8.93515	4.59113	9.91993	5.93764	4.68756	4.33985	5.07351	5.9861	3.4744	6.83528	6.94309	2.40312	3.04623	2.18525	4.74337	3.37142	2.59316	4.27339	1.13696	0.636647	3.58816	4.15855	3.22007	3.18764	5.60759	3.15809	4.66536	6.99976	3.3747	4.63694	2.2443	3.71496	4.66572	5.95914	5.35696	3.73954	1.76106	3.72784	6.3853
200.40	-67.511	-70.5877	11	1.05874	10.3897	3.52674	3.77705	7.67051	4.6326	3.29557	5.30809	9.77469	8.23099	10.1284	7.82149	6.76416	2.15363	10.3541	6.64641	2.04713	8.30125	5.45133	0.973298	4.14178	5.59892	4.86011	1.19661	5.27642	7.02504	4.39214	2.22581	2.10806	5.93501	4.80585	1.8835	4.28064	1.358	0.768227	3.80103	3.74302	3.25205	3.03142	5.46359	2.80693	4.38789	7.87517	3.97355	6.15906	3.90333
100.100	-67.7065	-73.2797	11	1.00953	10.8962	10.1341	7.18809	6.64898	2.73369	9.59363	7.81906	3.97024	9.3512	5.54796	3.78907	4.13629	4.95899	6.18827	2.11347	6.08393	6.86648	2.98745	2.64887	2.02824	4.76263	3.33509	2.13574	4.1079	1.01598	0.611924	3.61476	4.05579	3.32768	3.08418	5.3449	2.49262	4.19291	6.67928	3.28928	4.81899	2.79441	3.79923	3.80154	5.47673	4.66273	3.37711	1.87633	3.35918	6.28615
200.0	-67.7703	-69.944	22	1.15926	18.9777	4.15708	7.54435	5.14198	3.07659	5.45438	9.42589	8.37056	10.3149	7.70291	6.72146	2.00936	9.9839	5.82484	2.00538	8.13295	5.14823	0.515447	4.14241	5.30209	4.49732	1.36027	5.0076	6.85046	4.66562	2.59858	2.04853	6.18878	5.29154	1.83355	4.1207	1.46372	0.857754	3.76674	3.60753	3.19256	3.05194	5.42059	2.69051	4.65332	7.92672	4.35022	6.43413	4.21524	4.60641
200.-40	-68.0305	-69.2858	11	1.25729	8.749	7.29331	5.59106	3.28529	5.3677	8.77432	8.24702	10.4522	7.44225	6.78068	2.27417	9.36853	5.2258	2.19797	8.01188	4.81873	1.38512	4.16939	4.84494	3.97877	1.57957	4.79339	6.54855	4.89208	3.42775	2.11645	6.45859	5.73764	1.91358	3.90078	1.6824	1.1321	3.75643	3.47605	3.17231	3.07413	5.41697	2.50546	4.93635	7.95882	4.72202	6.65953	4.40164	4.55743	2.26749
100.40	-68.1132	-72.3454	11	0.882087	12.4704	7.21255	6.4094	2.58007	9.21957	6.569	3.79837	8.99528	5.13136	2.65773	4.07577	4.6222	6.13378	1.65437	5.59188	6.73669	3.47268	2.55944	1.92456	4.87226	3.76431	1.89809	3.87446	0.926257	0.574011	3.4978	3.83995	3.20214	3.00208	5.17368	1.97537	4.03805	6.46839	3.6146	5.10967	3.32534	3.82227	3.0987	5.20205	3.99897	3.06965	2.1461	3.24378	6.33953	7.57441
200.-80	-68.2871	-68.6096	12	1.24822	9.61369	3.54083	5.23636	8.10127	8.13009	10.5771	7.18559	6.84606	2.62519	8.74176	4.75835	2.3651	7.95236	4.38244	2.22928	4.23515	4.48968	3.43502	1.69804	4.59218	6.28854	5.14114	4.27458	2.17485	6.67448	6.0714	1.92288	3.73823	1.92988	1.42956	3.75417	3.34608	3.14471	3.07022	5.39978	2.33952	5.20581	7.97081	5.05971	6.86376	4.57465	4.52163	1.99009	4.13857	1.777
[truncated: 16 more columns]
